# Supplementary material for: Optimizing the Size of Zr-Based Metal–Organic Frameworks for Enhanced Anticancer Efficacy
Source: Nanomaterials (Basel). 2025 May 29;15(11):826. doi: 10.3390/nano15110826 (PMC12158041; doi:10.3390/nano15110826)
Supplement: Supplementary file 1 [file nanomaterials-15-00826-s001.zip]

Archive with 1 entries (1 files):
- nanomaterials-3608895-supplementary.pdf
